# Supplementary material for: Hyperglycemia and Hypoglycemia Are Associated with In-Hospital Mortality among Patients with Coronavirus Disease 2019 Supported with Extracorporeal Membrane Oxygenation
Source: J Clin Med. 2022 Aug 30;11(17):5106. doi: 10.3390/jcm11175106 (PMC9457381; doi:10.3390/jcm11175106)
Supplement: Supplementary file 1 [file jcm-11-05106-s001.zip]

Archive with 1 entries (1 files):
- jcm-1847734-supplementary.pdf
